# Supplementary material for: Assessing strategies to minimize unintended fitness consequences of aquaculture on wild populations
Source: Evol Appl. 2013 Oct 9;6(7):1090–108. doi: 10.1111/eva.12089 (PMC3804241; doi:10.1111/eva.12089)
Supplement: Supplementary file 2 [file eva0006-1090-SD2.txt]

Supporting Information for
Assessing strategies to minimize unintended  tness consequences
of aquaculture on wild populations
A Full suite of metrics
A number of metrics can describe the genetic and demographic e ects of escapees from cul-
tivated populations on wild populations. In the main text we focus primarily on population
size,  tness, and recovery time after cessation of an aquaculture program. Here we demon-
strate that these metrics capture a wide variety of additional possibilities, with all metrics
illustrated in the default case in  g. A.1. In addition, we test the sensitivity of our metrics
to the run time chosen.
Two possible metrics of demographic e ects of aquaculture are the equilibrium popula-
tion size ( g. A.1a) and the fraction of natural spawners of natural origin (N 0W;t=NW;t+1 in eq.
7;  g. A.1g). Both show the maximum negative e ect of aquaculture at the same value for
the captive mean ( C) relative to the wild optimum. However, these metrics have opposing
outcomes in comparing the extremes of similar versus di erent captive populations relative
to the wild (C close to 1 versus 0, respectively). For more similar captive populations, more
captive individuals survive natural selection, bene ting the wild population size and reducing
the fraction of natural spawners of natural origin. For more di erent captive populations,
captive individuals negatively a ect the wild population through density-dependent mortal-
ity but then are less likely to survive natural selection, thus reducing the wild population
size but resulting in a larger fraction of natural spawners being of natural origin.
For genetic e ects of aquaculture,  tness ( g. A.1b, black solid line) is integrated over
the full breeding value distribution (eq. 6) and thus captures aquaculture e ects on both
the genetic mean ( W =
R
g  (g)dg;  g. A.1c) and variance (  GW =
R
(g   W )2  (g)dg;  g.
A.1d). Note that, as genetic variance changes with the evolution of the full breeding value
distribution, heritability (h2 =  GW=(  GW +E)) changes as well ( g. A.1d, broken grey line).
Also, without aquaculture (baseline value indicated by the dotted line in  g. A.1b),  tness is
less than unity because of variance load. Fitness (  W ) is the direct inverse of migration load
( g. A.1b, broken grey line), calculated as L = (  Wb  W )=  Wb given the equilibrium baseline
 tness without aquaculture  Wb (?).
For the e ect of aquaculture on the recovery of an impacted or endangered species, in
the main text we focus on how long a wild population takes to recover after cessation of an
aquaculture program ( g. A.1e). A potentially relevant recovery question in the context of
wild endangered species is whether the continued presence of an aquaculture program, with
spillover, a ects the recovery timeline for the wild population. We measure this potential
recovery e ect by the time it takes a small wild population (initializing the wild population
size at NW;0 = 25 individuals) to recover to a threshold population size (de ned as half of
what the wild population would be at equilibrium without aquaculture) given aquaculture
escapees ( g. A.1f). Both recovery time metrics follow the same qualitative relationship with
 C , where the values of  C that maximize recovery time without aquaculture lead to a wild
population that remains below the threshold (\recovered") population size given continued
aquaculture.
10 0.5 1
0
1000
2000
Population size
(A)
0 0.5 1
0.2
0.4
0.6
0.8
1
Fitness
(B)
0
0.2
0.4
0.6
0.8
Genetic load
0 0.5 1
0
0.5
1
1.5
Mean genotype
(C)
0 0.5 1
0.005
0.01
0.015
0.02
0.025
Genetic variance
(D)
0.4
0.5
0.6
0.7
0.8
Heritability
0 0.5 1
0
20
40
Recovery time w/aquaculture
(E)
0 0.5 1
0
10
20
30
Recovery time w/o aquaculture
(F)
Captive trait relative
to wild optimum (θ
C
)
0 0.5 1
0
0.5
1
Frac. nat. spawners
of nat. origin
(G)
Captive trait relative
to wild optimum (θ
C
)
Figure A.1: Equilibrium demographic and genetic metrics as a function of the captive mean trait  C
under default parameter values and assumptions. Dotted lines indicate baseline values for a wild population
without aquaculture. In panel (e), missing data indicates cases where the wild population cannot reach 50%
of its natural size given ongoing aquaculture.
Finally, in investigating the three central metrics with di erent model run times, we  nd
that run time aects the quantitative outcome but not the qualitative trends ( g. A.2). We
also con rmed that the same comparative, qualitative trends across model runs as in  gs.
1-3 and 5-7 in the main text occurred with a run time of tf = 30 time steps (time to  50%
equilibrium in the default model scenario; results not shown).
20.2 0.4 0.6 0.8 1
0
0.5
1
1.5
(A)
Relative pop. size
0.2 0.4 0.6 0.8 1
0
0.2
0.4
0.6
0.8
1
(B)
Fitness
 
 
t
f
=10
t
f
=25
t
f
=50
t
f
=100
t
f
=150
0.2 0.4 0.6 0.8 1
0
5
10
15
20
25
(C)
Recovery time
Captive trait relative
to wild optimum (θ
C
)
Figure A.2: Model outcome sensitivity to di erent
run times ( nal time tf ) for the three focal metrics,
population size (relative to that without aquaculture),
 tness, and recovery time (after cessation of an aqua-
culture program), under the default life cycle ordering
and parameter values.
3B Breeder’s equation simpli cation of the model
In order to better understand the dynamics of the strength of selection during the pulsed ver-
sus constant spillover simulations, we simplify the model to the analogous breeder’s equation
version. While providing a tractable metric of dynamical selection e ciency, this approach
assumes a normal breeding value distribution with constant genetic variance and therefore
underestimates the potential for aquaculture inputs to reduce  tness through increases in
genetic variance. In the breeder’s equation, the response to selection R is the product of the
heritability h2 and the selection di erential S:
R = h2S: (B.1)
The response to selection is the change in mean phenotype  zt at time t, i.e., R =   zt =
 z0t  zt. The heritability is the genetic proportion of the total phenotypic variance  
2
z , which,
assuming no genotype-by-environment interaction, is the sum of the additive genetic variance
 2g and environmental variance  
2
e , i.e., h
2 =  2g= 
2
z where  
2
z =  
2
g +  
2
e . The selection
di erential is the product of the phenotypic variance and the selection gradient  ( zt) =
1
 W ( zt)
@  W ( zt)
@ zt
given mean  tness  W ( zt), i.e., S =  2z ( zt). Therefore, we can re-express eq. B.1
as
 z0t   zt =  
2
g
1
 W ( zt)
@  W ( zt)
@ zt
(B.2)
(?).
The mean  tness  W ( zt) is the product of the  tness W (z) of each phenotype z and
the phenotypic probability distribution  t(z) integrated over all phenotypes, i.e.,  W ( zt) =R
W (z)t(z)dz. Given a normally-distributed phenotype distribution with mean  zt and
variance  2z ,
 t(z) =
1
p
2 2z
e
 (z  zt)
2
2 2z ; (B.3)
and a  tness function representative of stabilizing selection for optimal trait  with variance
in the selection curve  2w,
W (z) = e
 (z )
2
2 2w ; (B.4)
then the mean  tness is
 W ( zt) =
s
 2w
 2g +  2e +  2w
e
 ( zt )
2
2(2g+
2
e+
2
w) : (B.5)
Using this function, the selection gradient and mean phenotype iteration are
 ( zt) =
   zt
 2g +  2e +  2w
(B.6)
 z0t =  zt +
 2g(   zt)
 2g +  2e +  2w
: (B.7)
To apply the above dynamics to a population with aquaculture input, we  rst take
separately the post-selection  z0t (eq. B.7) for each of the wild (with mean phenotype  zt)
4and aquaculture (with mean phenotype  zA) populations. We then calculate the average
phenotype of the combined population, weighted by relative input. This relative input is the
post-selection size of each population, where we assume the mean  tness in eq. B.5 provides
the origin-dependent survival. Given a reproductive output of R^R^ and population size at time
t of Nt, the wild contribution is  W ( zt)R^R^Nt. Given a total aquaculture population size of NA
and proportion release at time t of pt, the aquaculture contribution is  W ( zA)ptNA. Then the
new mean phenotype is
 zt+1 =
 W ( zt)R^R^Nt
 
 zt +
 2g(  zt)
 2g+ 2e+ 2w
 
+  W ( zA)ptNA
 
 zA +
 2g(  zA)
 2g+ 2e+ 2w
 
 W ( zt)R^R^Nt +  W ( zA)ptNA
: (B.8)
When following population size, we apply a maximum limit K such that
Nt+1 = min
 
K;  W ( zt)RNt +  W ( zA)ptNA
 
: (B.9)
This formulation assumes a life cycle ordering of reproduction|escape|selection|density
dependence.
In order to determine selection e ciency at each point in time, we use the average se-
lection di erential (  St =  2z ( zt) given the selection gradient in eq. B.6) weighted by the
relative contribution of each of the wild and aquaculture populations:
 St = (
2
g +  
2
e)
  W ( zt)RNt ( zt) +  W ( zA)ptNA ( zA)
 W ( zt)RNt +  W ( zA)ptNA
 
: (B.10)
To construct the  gure presented in Box 1, we numerically iterate this model using analogous
parameter values to those in the full model simulations from table 1:  =  W ,  2w = VS,
 2g = VLE,  
2
e = VE, R^R^ =  IR, K = (R^R^ 1)=(R^R^),  zA =  C , NC = NC , and pC = 0:05 in the
constant-spillover simulations or, in the pulsed-spillover simulations, pC = 1 if the year is a
multiple of twenty (0:051) and 0 otherwise.
5C Additional sensitivity results
Here we present the sensitivity of equilibrium population size and recovery time to the same
parameter ranges explored in the  tness plot in the main text ( g. 6).
0 0.5 1
0
0.5
1
1.5
Population size
(A) Number of escapees
 
 
N
c
p
c
=200
N
c
p
c
=1000
N
c
p
c
=2000
0 0.5 1
0
0.5
1
1.5
(B) Genetic variance in captive population
 
 
V
C
/V
S
=0.01
V
C
/V
S
=0.1
V
C
/V
S
=1
0 0.5 1
0
0.5
1
1.5
Population size
(C) Within−family genetic variance
 
 
V
LE
/V
S
=0.01
V
LE
/V
S
=0.1
V
LE
/V
S
=1
0 0.5 1
0
0.5
1
1.5
(D) Environmental variance
 
 
V
E
/V
S
=0.01
V
E
/V
S
=0.1
V
E
/V
S
=1
0 0.5 1
0
0.5
1
1.5
2
Population size
(E) Selectional variance
 
 
V
S
=0.01
V
S
=0.1
V
S
=1
0 0.5 1
0
2
4
6
8
(F) Reproductive output
 
 
R=1.5
R=3
R=4.5
0 0.5 1
0
0.5
1
1.5
2
Captive trait relative
to wild optimum (θ
C
)
Population size
(G) Density−independent survival
 
 
ν
I
=0.5
ν
I
=0.75
ν
I
=1
0 0.5 1
0
0.5
1
1.5
Captive trait relative
to wild optimum (θ
C
)
(H) Strength of density dependence
 
 
α=0.0001
α=0.00025
α=0.0005
Figure C.1: E ect of di erent parameter values on population size, plotted relative to the baseline value
without an aquaculture population. See  g. 6 for additional details on model implementation. Note di er-
ences in y-axis ranges.
60 0.5 1
0
10
20
30
40
Recovery time
(A) Number of escapees
 
 
N
c
p
c
=200
N
c
p
c
=1000
N
c
p
c
=2000
0 0.5 1
0
10
20
30
(B) Genetic variance in captive population
 
 
V
C
/V
S
=0.01
V
C
/V
S
=0.1
V
C
/V
S
=1
0 0.5 1
0
50
100
150
Recovery time
(C) Within−family genetic variance
 
 
V
LE
/V
S
=0.01
V
LE
/V
S
=0.1
V
LE
/V
S
=1
0 0.5 1
0
20
40
60
(D) Environmental variance
 
 
V
E
/V
S
=0.01
V
E
/V
S
=0.1
V
E
/V
S
=1
0 0.5 1
0
50
100
150
Recovery time
(E) Selectional variance
 
 
V
S
=0.01
V
S
=0.1
V
S
=1
0 0.5 1
0
10
20
30
(F) Reproductive output
 
 
R=1.5
R=3
R=4.5
0 0.5 1
0
50
100
Captive trait relative
to wild optimum (θ
C
)
Recovery time
(G) Density−independent survival
 
 
ν
I
=0.5
ν
I
=0.75
ν
I
=1
0 0.5 1
0
10
20
30
40
Captive trait relative
to wild optimum (θ
C
)
(H) Strength of density dependence
 
 
α=0.0001
α=0.00025
α=0.0005
Figure C.2: E ect of di erent parameter values on time to recovery. See  g. 6 for additional details on
model implementation. Note di erences in y-axis ranges.
7D Additional results with escapement after density de-
pendence
0.2 0.4 0.6 0.8 1
0
2
4
6
8
10
12
(A)
Relative pop. size
0.2 0.4 0.6 0.8 1
0
0.2
0.4
0.6
0.8
1
(B)
Fitness
0.2 0.4 0.6 0.8 1
0
5
10
15
20
25
30
(C)
Recovery time
Captive trait relative
to wild optimum (θ
C
)
 
 
Constant
Pulsed
Figure D.1: Constant versus pulsed spillover: equiv-
alent to  g. 3,  rst column, with escape after density
dependence. Black lines indicate the outcome given
constant, low-level spillover while gray lines give the
outcome with stochastically variable spillover. For the
pulsed spillover, the solid lines indicate the median
outcome, dashed lines the 25th and 75th percentiles,
and dotted lines the 1st and 99th percentiles of the
data over multiple runs and years.
Here we present simulations equivalent to
 gs. 3 (constant versus pulsed escapement),
7 (ratio of captive escapees to wild-origin
 sh), and 8 (assortative mating) with escape
occurring after density-dependent mortality,
as opposed to before (the default assumption
in the main text).
80 0.2 0.4
0
0.5
1
1.5
2
(A)
Relative pop. size
0 0.2 0.4
0
0.2
0.4
0.6
0.8
1
(B)
Fitness
 
 
θ
C
=0.25
θ
C
=0.5
θ
C
=0.75
0 0.2 0.4
0
5
10
15
20
25
30
(C)
Recovery time
Ratio of captive escapees
to wild−origin fish (N
C
p
C
:RN
W
)
Figure D.2: E ect of the ratio of captive es-
capees to wild-origin  sh: equivalent to  g. 7
with escape after density dependence. Di erent
lines indicate simulations with di erent values for
the mean aquaculture genotype ( C , relative to
the wild optimum phenotype of  W = 1). The
x-axis value of captive-origin:wild-origin popula-
tion sizes is measured at escape.
0.2 0.4 0.6 0.8 1
0
0.5
1
1.5
2
(A)
Relative pop. size
0.2 0.4 0.6 0.8 1
0
0.5
1
1.5
(B)
Fitness
 
 
a=0
a=0.2
a=0.4
a=0.6
a=0.8
a=0.95
0.2 0.4 0.6 0.8 1
0
5
10
15
20
25
(C)
Recovery time
Captive trait relative
to wild optimum (θ
C
)
Figure D.3: E ect of assortative mating:
equivalent to  g. 8 with escape after density
dependence. We implement assortative mating
with increasing mating likelihood for increas-
ing phenotypic similarity, where the parameter a
represents the phenotypic correlation of mating
pairs.
9
